# Supplementary material for: Diastereoselective Synthesis and Biological Evaluation of Spiro[chromane-2,4′-pyrimidin]-2′(3′H)-ones as Novel Antimicrobial and Antioxidant Agents
Source: Molecules. 2025 Jul 14;30(14):2954. doi: 10.3390/molecules30142954 (PMC12300028; doi:10.3390/molecules30142954)
Supplement: Supplementary file 1 [file molecules-30-02954-s001.zip]

Archive with 1 entries (1 files):
- molecules-3722510-supplementary.pdf
